# Supplementary material for: Monitoring beam-quality constancy considering uncertainties associated with ionization chambers in Daily QA3 device
Source: PLoS One. 2021 Feb 17;16(2):e0246845. doi: 10.1371/journal.pone.0246845 (PMC7888663; doi:10.1371/journal.pone.0246845)
Supplement: S1 Data — (XLSX) [file pone.0246845.s001.xlsx]

## Sheet: 6 MV raw data for monitoring
	C1	C2	Center	C3	C4	CAverage	CAverage/ CCenter	Monitoring energy variaion
Base line	107.144	106.29	100	106.164	106.049	106.412	1.06412	0
1	106.759	105.921	99.547	105.682	105.384	105.937	1.06419	-0.025
2	107.187	106.325	100.332	106.181	105.992	106.421	1.06069	1.268
3	107.342	106.526	100.113	106.309	105.846	106.506	1.06386	0.099
4	106.923	106.359	99.614	105.875	105.681	106.209	1.06621	-0.774
5	106.612	105.874	99.291	105.61	105.284	105.845	1.06601	-0.699
6	106.641	106.137	99.639	105.586	105.446	105.953	1.06336	0.28
7	107.102	106.173	99.842	106.145	105.949	106.342	1.06511	-0.367
8	107.015	106.404	99.936	106.021	105.646	106.272	1.0634	0.268
9	106.956	105.976	100.353	106.522	106.083	106.384	1.0601	1.486
10	106.203	105.696	99.918	105.372	105.421	105.673	1.0576	2.415
11	106.638	106.301	100.499	106.091	105.898	106.232	1.05705	2.618
12	106.706	105.865	100.139	105.948	105.287	105.952	1.05804	2.251
13	106.608	106.179	100.188	105.797	105.92	106.126	1.05927	1.797
14	107.109	106.196	100.279	106.122	105.82	106.312	1.06016	1.464
15	106.953	106.351	100.746	106.362	105.99	106.414	1.05626	2.91
16	107.093	106.25	100.663	106.59	106.21	106.536	1.05834	2.138
17	106.999	106.722	100.825	106.253	106.305	106.57	1.05698	2.643
18	106.362	105.596	100.01	105.862	105.489	105.827	1.05817	2.206
19	106.506	106.085	100.227	105.882	105.87	106.086	1.05845	2.099
20	106.64	106.155	100.503	105.973	105.998	106.192	1.0566	2.785
21	106.647	106.263	100.583	106.119	106.152	106.295	1.05679	2.716
22	106.606	105.675	100.291	106.176	105.748	106.051	1.05744	2.476
23	106.153	105.694	99.949	105.567	105.517	105.733	1.05787	2.316
24	106.374	105.868	100.171	105.876	105.684	105.951	1.0577	2.38
25	106.832	105.952	100.289	106.119	105.692	106.149	1.05843	2.108
26	106.55	106.565	100.567	106.289	106.614	106.505	1.05904	1.879
27	107.019	106.237	100.618	106.419	106.15	106.456	1.05802	2.258
28	106.558	105.741	100.125	105.868	105.495	105.916	1.05783	2.329
x	106.767	106.116	100.181	106.027	105.814	106.181	1.0599	1.5629
δx	0.303365	0.289128	0.375093	0.295522	0.324086	0.257222	0.00312762	1.15841

## Sheet: 10 MV raw data for monitoring
	C1	C2	Center	C3	C4	CAverage	CAverage/ CCenter	Monitoring energy variaion
Base line	104.617	104.357	100	104.345	104.756	104.519	1.04519	0
1	104.166	103.925	99.385	103.787	104.208	104.022	1.04665	-0.541
2	105.069	104.396	100.111	104.48	104.61	104.639	1.04523	-0.015
3	105.04	104.426	100.235	104.426	104.571	104.616	1.0437	0.55
4	104.636	104.392	99.678	104.095	104.421	104.386	1.04723	-0.759
5	104.262	103.828	99.389	103.771	104.051	103.978	1.04617	-0.364
6	104.366	103.785	99.639	103.823	104.105	104.02	1.04397	0.453
7	104.763	104.22	100.178	104.121	104.347	104.363	1.04177	1.263
8	104.621	104.325	100.11	104.24	104.463	104.412	1.04298	0.818
9	104.744	104.438	100.024	104.263	104.528	104.493	1.04468	0.188
10	104.087	103.904	99.628	103.592	104.179	103.94	1.04329	0.705
11	104.733	104.344	100.018	104.244	104.471	104.448	1.04429	0.302
12	104.542	103.991	99.641	103.808	104.128	104.117	1.04492	0.095
13	104.674	104.573	99.845	104.089	104.664	104.5	1.04662	-0.534
14	104.959	104.417	99.998	104.476	105	104.713	1.04715	-0.729
15	104.756	104.57	100.386	104.517	104.751	104.648	1.04246	1.009
16	105.264	104.617	100.251	105.13	105.048	105.015	1.04752	-0.864
17	105.131	104.799	100.296	104.632	105.021	104.896	1.04586	-0.25
18	104.512	103.635	99.579	104.373	104.404	104.231	1.04672	-0.568
19	104.561	104.166	99.679	104.078	104.4	104.301	1.04637	-0.437
20	104.612	104.345	100.074	104.18	104.741	104.469	1.04392	0.469
21	104.83	104.573	99.973	104.453	104.819	104.669	1.04697	-0.66
22	104.207	103.858	99.673	104.033	104.299	104.099	1.04441	0.288
23	104.048	104.01	99.35	103.813	104.292	104.041	1.04721	-0.751
24	104.363	104.174	99.787	104.224	104.653	104.354	1.04576	-0.211
25	104.719	104.418	99.854	104.341	104.811	104.572	1.04725	-0.764
26	104.781	104.75	100.141	104.595	105.08	104.801	1.04654	-0.501
27	105.072	104.788	100.406	104.831	105.066	104.939	1.04515	0.016
28	104.62	104.29	99.701	104.38	104.713	104.501	1.04814	-1.094
x	104.647	104.287	99.8976	104.246	104.572	104.438	1.04545	-0.0995172
δx	0.314554	0.312704	0.301249	0.341627	0.307303	0.296875	0.00166745	0.616875

## Sheet: 6 MV repeated measure data
	C1	C2	Center	C3	C4	CAverage	CAverage/ CCenter	Monitoring energy variaion
Base line	106.219	105.879	100	105.7	105.808	105.901	1.05902	0
1	107.107	106.005	100.512	106.494	105.841	106.362	1.0582	0.301
2	106.894	106.542	100.487	106.282	106.386	106.526	1.0601	-0.401
3	106.996	106.081	100.397	106.382	105.918	106.344	1.05924	-0.083
4	107.295	106.102	100.31	106.496	105.653	106.386	1.06058	-0.579
5	106.648	106.389	100.227	105.935	106.137	106.277	1.06037	-0.5
6	106.714	106.552	100.397	105.909	106.112	106.322	1.05901	-0.001
7	106.921	106.292	100.413	106.309	106.035	106.389	1.05952	-0.185
8	107.387	106.099	100.506	106.779	105.65	106.479	1.05943	-0.155
9	106.918	106.474	100.509	106.115	106.315	106.456	1.05916	-0.053
10	107.232	106.319	100.439	106.527	106.062	106.535	1.06069	-0.623
11	107.241	106.05	100.348	106.536	105.882	106.427	1.06058	-0.58
12	106.978	106.162	100.279	106.367	106.092	106.4	1.06104	-0.75
x	106.965	106.227	100.371	106.295	105.992	106.37	1.05976	-0.277615
δx	0.314236	0.216806	0.144175	0.303356	0.22691	0.159858	0.000850127	0.314869

## Sheet: 10 MV repeated measure data
	C1	C2	Center	C3	C4	CAverage	CAverage/ CCenter	Monitoring energy variaion
Base line	105.301	104.76	100	105.062	105.189	105.078	1.05078	0
1	105.535	105.194	100.222	105.503	105.628	105.465	1.05231	-0.567
2	105.668	105.023	100.251	105.118	105.452	105.315	1.05052	0.097
3	105.647	105.203	100.446	105.616	105.637	105.526	1.05057	0.079
4	105.78	105.133	100.367	105.439	105.667	105.505	1.05119	-0.15
5	105.634	105.298	100.217	105.192	105.73	105.464	1.05235	-0.582
6	105.548	105.107	100.45	105.517	105.641	105.453	1.04981	0.362
7	105.64	105.407	100.437	105.406	105.84	105.573	1.05114	-0.134
8	105.762	105.216	100.566	105.525	105.649	105.538	1.04944	0.496
9	105.774	105.231	100.253	105.331	105.765	105.525	1.05259	-0.67
10	105.588	105.147	100.381	105.349	105.681	105.441	1.05041	0.136
11	105.763	105.123	100.457	105.425	105.756	105.517	1.05037	0.153
12	105.53	105.193	100.324	105.085	105.727	105.384	1.05043	0.13
x	105.628	105.157	100.336	105.351	105.643	105.445	1.05092	-0.05
δx	0.13414	0.151661	0.147234	0.182952	0.164824	0.130024	0.000975976	0.361546
